# Supplementary material for: In the Eye of the Storm: A Quantitative and Qualitative Account of the Impact of the COVID-19 Pandemic on Dutch Home Healthcare
Source: Int J Environ Res Public Health. 2022 Feb 16;19(4):2252. doi: 10.3390/ijerph19042252 (PMC8872342; doi:10.3390/ijerph19042252)
Supplement: Supplementary file 1 [file ijerph-19-02252-s001.zip]

Archive with 1 entries (1 files):
- ijerph-1536898-supplementary.pdf
